# Supplementary material for: Montelukast Inhibits HCoV-OC43 Infection as a Viral Inactivator
Source: Viruses. 2022 Apr 21;14(5):861. doi: 10.3390/v14050861 (PMC9143845; doi:10.3390/v14050861)
Supplement: Supplementary file 1 [file viruses-14-00861-s001.zip]

Archive with 1 entries (1 files):
- viruses-1598309-supplementary.pdf
